# Supplementary material for: A Probiotic Mixture Neuralli™-CORE Attenuates DSS-Induced Colitis by Enhancing Gut Microbiota Resilience in Mice
Source: Int J Mol Sci. 2026 Jun 4;27(11):5108. doi: 10.3390/ijms27115108 (PMC13256931; doi:10.3390/ijms27115108)
Supplement: Supplementary file 1 [file ijms-27-05108-s001.zip]

Archive with 1 entries (1 files):
- ijms-4316097-supplementary.pptx
